# Supplementary material for: Genome-wide in vivo CRISPR screen identifies TGFβ3 as actionable biomarker of palbociclib resistance in triple negative breast cancer
Source: Mol Cancer. 2024 Jun 3;23:118. doi: 10.1186/s12943-024-02029-4 (PMC11145857; doi:10.1186/s12943-024-02029-4)
Supplement: Supplementary file 3 [file 12943_2024_2029_MOESM3_ESM.xlsx]

## Sheet: Sequences
Rank	Gene	gRNA ID	gRNA #	gRNA sequence (KO)
1	SLC40A1	HGLibA_45135	1	GCCCGTAGACTGCTGTCAAA
2	TGFB3	HGLibA_49216	1	GCCACCGATATAGCGCTGTT
3	SNRPN	HGLibA_45993	1	ATGAGATGTATCCTGCAAGA
4	ITGB6	HGLibA_23794	3	GGCATCGTCATTCCTAATGA
5	BAMBI	HGLibA_04137	2	GTCATTGCCGTGCCCATTGC
6	TMEM176A	HGLibA_50073	3	GCATCTCCAGCTCGAGTGAC
7	PDGFB	HGLibA_35843	1	GAGTCGGCATGAATCGCTGC
8	TMEM150A	HGLibA_49991	2	AAGCACCCATGTTGCCAATG
		Gene	gRNA #	gRNA sequence (SAM)
		TGFB3	1	GAGGGAGAGAGAGAAAGGGA
		TGFB3	2	GAGCGAGAGAGGCAGAGACA
		TGFB3	3	GGGAAGAGGCGTGCGAGAGA
			For cloning into lentiCRISRv2 backbone (knockout):
Rank	Gene	gRNA #	Oligo 1 (5' to 3')	Oligo 2 (5' to 3')
1	SLC40A1	1	CACCGGCCCGTAGACTGCTGTCAAA	AAACTTTGACAGCAGTCTACGGGCC
2	TGFB3	1	CACCGGCCACCGATATAGCGCTGTT	AAACAACAGCGCTATATCGGTGGCC
3	SNRPN	1	CACCGATGAGATGTATCCTGCAAGA	AAACTCTTGCAGGATACATCTCATC
4	ITGB6	3	CACCGGGCATCGTCATTCCTAATGA	AAACTCATTAGGAATGACGATGCCC
5	BAMBI	2	CACCGGTCATTGCCGTGCCCATTGC	AAACGCAATGGGCACGGCAATGACC
6	TMEM176A	3	CACCGGCATCTCCAGCTCGAGTGAC	AAACGTCACTCGAGCTGGAGATGCC
7	PDGFB	1	CACCGGCAGCGATTCATGCCGACTC	AAACGAGTCGGCATGAATCGCTGCC
8	TMEM150A	2	CACCGAAGCACCCATGTTGCCAATG	AAACCATTGGCAACATGGGTGCTTC
			For cloning into lentiSAMv2 backbone (activation):
	Gene	gRNA #	Oligo 1 (5' to 3')	Oligo 2 (5' to 3')
	TGFB3	1	CACCGGAGGGAGAGAGAGAAAGGGA	AAACTCCCTTTCTCTCTCTCCCTCC
	TGFB3	2	CACCGGAGCGAGAGAGGCAGAGACA	AAACTGTCTCTGCCTCTCTCGCTCC
	TGFB3	3	CACCGGGGAAGAGGCGTGCGAGAGA	AAACTCTCTCGCACGCCTCTTCCCC
			For DNA cleavage assay
Rank	Gene	gRNA #	PCR primer left	PCR primer right	Amplicon Size	Base Before Digest	Base After Digest
1	SLC40A1	1	GTAGCCAGGAAGTGCCCTTTTG	TCCAGGCATCCCAACTTTGTGTG	457	168	288
2	TGFB3	1	TAAGGTGCTCGAGGGCCATG	GGGCCTGTCTTACAGTGAGC	450	164	285
3	SNRPN	1	TACTCCAGCTCTGGCCTTCC	GCATGCATCGTCACAGAGAAGG	482	159	322
4	ITGB6	3	TGCCTGCCTCCCTCCAATATC	GAGGTTCTGGGATCATGGGATTC	450	153	296
5	BAMBI	2	CCTAGGAGGAGTTAGCATGGAG	TTCCCGTGCCCACTGTACATG	453	161	291
6	TMEM176A	3	GAGAACCTGACTCTTGCCCC	TTCAGGGAAGGGCATGGGAG	450	163	286
7	PDGFB	1	TCCAAAGTTCACTGCAGGGAGAG	TTGGAGGTTGGAGTCCCCTG	507	148	358
8	TMEM150A	2	CCTTCAAGGAAGGGGAGAAGC	AGCAAAGAGTGTCAGGGTTGCC	450	159	290
